# Supplementary material for: Post-transcriptional cross- and auto-regulation buffer expression of the human RNA helicases DDX3X and DDX3Y
Source: Genome Res. 2025 Jan;35(1):20–30. doi: 10.1101/gr.279707.124 (PMC11789639; doi:10.1101/gr.279707.124)
Supplement: Supplement 1 [file Supplemental_Code.zip]

Archive with 12 entries (11 files):
- DDX3X_SR_2023-main/
- DDX3X_SR_2023-main/Depmap_analysis.ipynb
- DDX3X_SR_2023-main/Fig1Scatterplot.ipynb
- DDX3X_SR_2023-main/Fig2Aneuploidyplots.Rmd
- DDX3X_SR_2023-main/Fig3stripplot.ipynb
- DDX3X_SR_2023-main/Fig4DifferentialGeneExpression.Rmd
- DDX3X_SR_2023-main/Fig6curvefit.ipynb
- DDX3X_SR_2023-main/kallisto_alignment.sh
- DDX3X_SR_2023-main/outputTPMS.Rmd
- DDX3X_SR_2023-main/Proteomics_DDX3X_DDX3Y_analysis_05192023_final.R
- DDX3X_SR_2023-main/proteomics_functions.R
- DDX3X_SR_2023-main/README.md
