# Supplementary material for: Post-transcriptional cross- and auto-regulation buffer expression of the human RNA helicases DDX3X and DDX3Y
Source: Genome Res. 2025 Jan;35(1):20–30. doi: 10.1101/gr.279707.124 (PMC11789639; doi:10.1101/gr.279707.124)
Supplement: Supplement 1 [file Supplemental_Code.zip › DDX3X_SR_2023-main/Depmap_analysis.ipynb]

# %% [code]
#ANALYSIS OF EXPRESSION OF DDX3X and DDX3Y in DEPMAP
import numpy as np
import pandas as pd
import matplotlib.pyplot as plt
import pickle
import os as os
#Files obtained from DepMap and CCLE 22Q2_Data: https://depmap.org/portal/download/all/

# %% [code]
#Get all expression from CCLE cell lines
CCLE_expression_full = pd.read_csv('CCLE_expression_full.csv', header = 'infer', index_col = 0)
pickle.dump(CCLE_expression_full, open('CCLE_expression_full.pickle', 'wb'))

# %% [code]
XY_cells = pd.read_csv('XY_CCLE_expression_full.csv', header = 'infer', index_col = 0)

# %% [code]
#Filter cells to be strictly XY without aberrant X chromosome inactivation
XY_cells = CCLE_expression_full.loc[(CCLE_expression_full['XIST (ENSG00000229807)'] <= 2) &
                                   (CCLE_expression_full['DDX3Y (ENSG00000067048)'] > 0.2) &
                                   (CCLE_expression_full['RPS4Y1 (ENSG00000129824)'] > 0.2)]
                                   
                                   
XY_cells.to_csv(path_or_buf='XY_CCLE_expression_full.csv')

# %% [code]
#Read in list of mutations
CCLE_mutations = pd.read_csv("CCLE_mutations.csv", header='infer', index_col=0, low_memory=False)

# %% [code]
#Get Damanged cell lines
CCLE_mutations_damaging = pd.read_csv("CCLE_mutations_bool_damaging.csv", header='infer', index_col=0)
CCLE_DDX3X_damaged_cells = CCLE_mutations_damaging[CCLE_mutations_damaging.loc[:, 'DDX3X (1654)'] == 1]

# %% [code]
CCLE_DDX3X_intact_cells = CCLE_mutations_damaging[CCLE_mutations_damaging.loc[:, 'DDX3X (1654)'] == 0]
CCLE_DDX3X_intact_cells.head(5)

# %% [code]
XY_DDX3 = XY_cells[['DDX3X (ENSG00000215301)','DDX3Y (ENSG00000067048)']]
XY_DDX3.head(5)

# %% [code]
#Trim Damage table to only DDX3X and DDX3Y. Trim Intact Table to only DDX3X and DDX3Y
CCLE_DDX3X_damaged_cells = CCLE_DDX3X_damaged_cells[['DDX3X (1654)']]
CCLE_DDX3X_damaged_cells.head(5)
CCLE_DDX3X_intact_cells = CCLE_DDX3X_intact_cells[['DDX3X (1654)']]
CCLE_DDX3X_intact_cells.head(5)

# %% [code]
#Merge
DDX3X_damaged_expression = CCLE_DDX3X_damaged_cells.merge(XY_DDX3,left_index=True,right_index=True)
DDX3X_damaged_expression

# %% [code]
DDX3X_intact_expression = CCLE_DDX3X_intact_cells.merge(XY_DDX3,left_index=True,right_index=True)
DDX3X_intact_expression.head(5)

# %% [code]
#Concatenate frames
frames = [DDX3X_damaged_expression,DDX3X_intact_expression]
DDX3X_mut_expression = pd.concat(frames)
DDX3X_mut_expression.head(5)

# %% [code]
#Make cell line a column
DDX3X_mut_expression.index.name = 'Cell_Line'
DDX3X_mut_expression.reset_index(inplace=True)
DDX3X_mut_expression.head(5)

# %% [code]
DDX3X_mut_expression['DDX3XTPM'] = 2**(DDX3X_mut_expression['DDX3X (ENSG00000215301)'])

# %% [code]
DDX3X_mut_expression['DDX3YTPM'] = 2**(DDX3X_mut_expression['DDX3Y (ENSG00000067048)'])

# %% [code]
DDX3X_mut_expression.to_csv(path_or_buf='/lab/solexa_page/shruthir/Paperfigures/txtfiles/DDX3X_mut_exp.csv')

# %% [code]
pts = DDX3X_mut_expression[['DDX3X (1654)','DDX3YTPM']]

# %% [code]
import seaborn as sns
from matplotlib import gridspec

sns.boxplot(x = DDX3X_mut_expression['DDX3X (1654)'], y = DDX3X_mut_expression['DDX3YTPM'], palette="flare")

# %% [code]
#Write table
os.chdir("/lab/solexa_page/shruthir/CancerDepMap/")
DDX3X_mut_expression.to_csv(path_or_buf='DDX3X_mut_expression.csv')
