# Supplementary material for: Post-transcriptional cross- and auto-regulation buffer expression of the human RNA helicases DDX3X and DDX3Y
Source: Genome Res. 2025 Jan;35(1):20–30. doi: 10.1101/gr.279707.124 (PMC11789639; doi:10.1101/gr.279707.124)
Supplement: Supplement 1 [file Supplemental_Code.zip › DDX3X_SR_2023-main/Fig1Scatterplot.ipynb]

# %% [code]
import pandas as pd
import numpy as np 
import matplotlib.pyplot as plt

# %% [code]
#file.txt is a data file containing Sample names with X and Y values to be plotted with scatter. Used in Fig 1A, 1B, 1C, 5A. 
file = pd.read_csv("file.txt", error_bad_lines = False, sep = '\t')
image = plt.scatter(data=file,x='X',y='Y',s=100,color = 'grey')
for i in range(file.shape[0]):
 plt.text(x=file.X[i],y=file.Y[i],s=file.SampleName[i], 
          fontdict=dict(color='black',size=10))
plt.xlim([10,103])
plt.ylim([40,103])
plt.figure(figsize=(6.5,6.5))
