# Supplementary material for: Post-transcriptional cross- and auto-regulation buffer expression of the human RNA helicases DDX3X and DDX3Y
Source: Genome Res. 2025 Jan;35(1):20–30. doi: 10.1101/gr.279707.124 (PMC11789639; doi:10.1101/gr.279707.124)
Supplement: Supplement 1 [file Supplemental_Code.zip › DDX3X_SR_2023-main/Fig2Aneuploidyplots.Rmd]

---
title: "Aneuploidy_Analyses_DDX3Feedback_SR_2022"
output: html_document
date: "2022-11-09"
---

```{r setup, include=FALSE}
knitr::opts_chunk$set(echo = TRUE)
#Data files downloaded from https://www.cell.com/cell-genomics/pdf/S2666-979X(23)00015-0.pdf
load(file="txi_aneuploidy.rda")
allTPMs = as.data.frame(txi_aneuploidy$abundance)
DDX3_metadata = read.delim("metadata_20210811.txt")
```

```{r}
#Extract expressed X-Y pairs 
all_TPM_DDX3 = allTPMs[c("DDX3X","DDX3Y","ZFX","ZFY","KDM6A","UTY","KDM5C","KDM5D","RPS4X","RPS4Y1","USP9X","USP9Y","PRKX","PRKY"),]
```

```{r}
#Transpose data frames
all_TPM_DDX3 = as.data.frame(t(all_TPM_DDX3))
```


```{r}
# Separate Fibroblast and LCL Metadata
DDX3_metadata_fib = DDX3_metadata[which(DDX3_metadata$cell_type == "Fib"),]
DDX3_metadata_lcl = DDX3_metadata[which(DDX3_metadata$cell_type == "LCL"),]

```

```{r}
#Merge metadata and dataframes and split into fib and LCLs
#lcl_struc_merge = merge(DDX3_metadata,lcl_struc_DDX3)
all_TPM_DDX3_merge = merge(DDX3_metadata, all_TPM_DDX3)

all_TPM_fib = all_TPM_DDX3_merge[which(all_TPM_DDX3_merge$cell_type == "Fib"),]
all_TPM_lcl = all_TPM_DDX3_merge[which(all_TPM_DDX3_merge$cell_type == "LCL"),]
```

```{r}
#Extract Which Samples Have Exactly 1 X
One_X_fib = all_TPM_fib[which(all_TPM_fib$x_count == 1),]
One_X_lcl = all_TPM_lcl[which(all_TPM_lcl$x_count == 1),]
```

```{r}
#Extract Which Samples Have Exactly 1 Y
One_Y_fib = all_TPM_fib[which(all_TPM_fib$y_count == 1), ]
One_Y_lcl = all_TPM_lcl[which(all_TPM_lcl$y_count == 1),]
```


```{r}
# Plot 1 X Chromosome DDX3X TPM Against Y-count scatter, and vice versa with Pearson correlation
library(ggplot2)
library(ggpubr)
library(ggbreak)
One_Y_l = data.frame(One_Y_lcl$x_count, One_Y_lcl$DDX3Y,One_Y_lcl$DDX3X)
One_X_l = data.frame(One_X_lcl$y_count, One_X_lcl$DDX3Y,One_X_lcl$DDX3X)
One_Y_f = data.frame(One_Y_fib$x_count, One_Y_fib$DDX3Y,One_Y_fib$DDX3X)
One_X_f = data.frame(One_X_fib$y_count, One_X_fib$DDX3Y,One_X_fib$DDX3X)
```


```{r}
#plot each variable of interest
onexfibddx3x= ggplot() +
  geom_point(data = One_X_f, aes(x =One_X_fib.y_count, y =One_X_fib.DDX3X), color = 'orange',position = position_jitter(w = 0.1, h = 0.1)) +
  geom_smooth(data = One_X_f, aes(x =One_X_fib.y_count, y =One_X_fib.DDX3X), color = 'orange',method = 'lm',se=FALSE) +
  xlab("Number of Y Chromosomes") +
  ylab("TPM") +
  theme_classic()
  #scale_y_break(c(40, 110))
ggsave(plot = onexfibddx3x, width = 3.5, height = 3, dpi = 300, filename = "/lab/solexa_page/shruthir/Paperfigures/Aneuploidy/onexfibddx3x.pdf")
```

```{r}
onexfibddx3y= ggplot() +
  geom_point(data = One_X_f, aes(x =One_X_fib.y_count, y =One_X_fib.DDX3Y), color = 'purple',position = position_jitter(w = 0.1, h = 0.1)) +
  geom_smooth(data = One_X_f, aes(x =One_X_fib.y_count, y =One_X_fib.DDX3Y), color = 'purple',method ='lm',se=FALSE) +
  xlab("Number of Y Chromosomes") +
  ylab("TPM") +
  theme_classic()
  #scale_y_break(c(40, 110))
ggsave(plot = onexfibddx3y, width = 3.5, height = 3, dpi = 300, filename = "/lab/solexa_page/shruthir/Paperfigures/Aneuploidy/onexfibddx3y.pdf")
```


Note that the `echo = FALSE` parameter was added to the code chunk to prevent printing of the R code that generated the plot.
