# Supplementary material for: Post-transcriptional cross- and auto-regulation buffer expression of the human RNA helicases DDX3X and DDX3Y
Source: Genome Res. 2025 Jan;35(1):20–30. doi: 10.1101/gr.279707.124 (PMC11789639; doi:10.1101/gr.279707.124)
Supplement: Supplement 1 [file Supplemental_Code.zip › DDX3X_SR_2023-main/Fig3stripplot.ipynb]

# %% [code]
#Read in Azfavalues
import pandas as pd
import os
import numpy as np 
import math as m 
import matplotlib.pyplot as plt
azfa = pd.read_csv("azfapxpy.txt", error_bad_lines = False, sep = '\t')
azfa

# %% [code]
#Create summed values for DDX3 and ZF
azfa['DDX3'] = azfa['DDX3X'] + azfa['DDX3Y']
azfa['ZF'] = azfa['ZFX']+ azfa['ZFY']

# %% [code]
pxpy = azfa.drop(labels=range(18,21), axis=0)
pxpy
azfa = azfa.drop(labels=range(21,24), axis=0)
azfa

# %% [code]
#Make stripplot
sns.stripplot(x="Genotype", y="DDX3Y", data=azfa,color = 'purple')
sns.set(rc={'figure.figsize':(5,5)})
sns.set_style("ticks")
plt.savefig('Fig3azfaDDX3Y.pdf', dpi = 300, bbox_inches='tight')

# %% [code]
import matplotlib.pyplot as plt
sns.stripplot(x="Genotype", y="DDX3X", data=azfa,color = 'orange')
sns.set(rc={'figure.figsize':(5,5)})
sns.set_style("ticks")
plt.savefig('Fig3bazfaDDX3X.pdf', dpi = 300, bbox_inches='tight')

# %% [code]
sns.stripplot(x="Genotype", y="DDX3X", data=pxpy,color = 'orange')
plt.savefig('FigSapxpyDDX3X.png', dpi = 300, bbox_inches='tight')
