# Supplementary material for: Post-transcriptional cross- and auto-regulation buffer expression of the human RNA helicases DDX3X and DDX3Y
Source: Genome Res. 2025 Jan;35(1):20–30. doi: 10.1101/gr.279707.124 (PMC11789639; doi:10.1101/gr.279707.124)
Supplement: Supplement 1 [file Supplemental_Code.zip › DDX3X_SR_2023-main/Fig6curvefit.ipynb]

# %% [code]
import pandas as pd
import os
import numpy as np 
import math as m 
import matplotlib.pyplot as plt
import scipy as sp
#Input is a file that contains the TPMS of 5EU normalized TPMs for each pulldown at each time point 
DDX3XEU = pd.read_csv("DDX3XEU.txt")

# %% [code]
x = DDX3XEU.Time

# %% [code]
y = DDX3XEU.XY

# %% [code]
#Function to model half-life equation
def test(x, a, b):
    return a/b * (1-np.exp(-b*(x)))               

# %% [code]
from scipy.optimize import curve_fit
param, param_cov = curve_fit(test, x, y)

# %% [code]
ans = (param[0]/param[1] * (1-np.exp(-param[1]*x)))

# %% [code]
#Create fit and plot
y2 = DDX3XEU.XYYYY

from scipy.optimize import curve_fit
param2, param_cov2 = curve_fit(test, x, y2)
ans2 = (param2[0]/param2[1] * (1-np.exp(-param2[1]*x)))

# %% [code]
#Combining both plots into one graph 
plt.plot(x, y, 'o', color ='grey', label = 'XY')
plt.plot(x, ans, '--', color ='grey')
plt.legend()
plt.plot(x, y2, 'o', color ='purple', label = 'XYYYY')
plt.plot(x, ans2, '--', color ='purple')
plt.legend()

# %% [code]
oldEU = pd.read_csv("5EUXYYY.txt",sep = '\t')

# %% [code]
#Fit Long time points
xlong = oldEU.Time
y3 = oldEU.XY
y4 = oldEU.XYYYY

from scipy.optimize import curve_fit
param3, param_cov3 = curve_fit(test, xlong, y3)
ans3 = (param3[0]/param3[1] * (1-np.exp(-param3[1]*xlong)))

param4, param_cov4 = curve_fit(test, xlong, y4)
ans4 = (param4[0]/param4[1] * (1-np.exp(-param4[1]*xlong)))

# %% [code]
#Plot long time points
plt.plot(xlong, y3, 'o', color ='grey', label = 'XY')
plt.plot(xlong, ans3, '--', color ='grey')
plt.legend()
plt.plot(xlong, y4, 'o', color ='purple', label = 'XYYYY')
plt.plot(xlong, ans4, '--', color ='purple')
plt.legend()
#plt.show()
plt.savefig("CurvefitDDX3Xlong.svg", dpi = 300)
