# Supplementary material for: Post-transcriptional cross- and auto-regulation buffer expression of the human RNA helicases DDX3X and DDX3Y
Source: Genome Res. 2025 Jan;35(1):20–30. doi: 10.1101/gr.279707.124 (PMC11789639; doi:10.1101/gr.279707.124)
Supplement: Supplement 1 [file Supplemental_Code.zip › DDX3X_SR_2023-main/outputTPMS.Rmd]

---
title: 
output: html_document
---


## R Markdown

This is an R Markdown document. Markdown is a simple formatting syntax for authoring HTML, PDF, and MS Word documents. For more details on using R Markdown see <http://rmarkdown.rstudio.com>.

When you click the **Knit** button a document will be generated that includes both content as well as the output of any embedded R code chunks within the document. You can embed an R code chunk like this:

```{r cars}
#Get TPMs from kallisto and combine into a DEseq object. Extract TPMs
#annotation file contains transcript to gene conversions
annofile <- read.delim("annotationfile.txt",stringsAsFactors = FALSE)
tx2gene <- data.frame("TXNAME"=annofile$transcript_id, "GENEID"=annofile$gene_name)
 
library(tximport)
#metadata file contains sample, genotype, condition and location (path) to kallisto files
metadata = read.delim("metadata.txt")

files <- paste0(metadata$kallisto_path) 
names(files) <- metadata$SampleName

#tximport
txi <- tximport(files, type = "kallisto", tx2gene = tx2gene)
  save(txi,file="txi.rda")
 load(file="txi.rda")
tximport("abundance.tsv", type = "kallisto", tx2gene = tx2gene) 
write.table(txi$abundance, file="txi_TPM.txt", sep="\t", quote=F,col.names = NA)


```
